# Supplementary material for: Efficacy of low carbohydrate and ketogenic diets in treating mood and anxiety disorders: systematic review and implications for clinical practice
Source: BJPsych Open. 2023 Apr 17;9(3):e70. doi: 10.1192/bjo.2023.36 (PMC10134254; doi:10.1192/bjo.2023.36)
Supplement: Supplementary file 1 [file bjosup.zip]

Archive with 2 entries (2 files):
- S2056472423000364sup001.docx
- S2056472423000364sup002.docx
